# Supplementary material for: Relative importance of climate versus socio-environmental development changes to 2050 in rural coastal Bangladesh—a system analysis
Source: Reg Environ Change. 2026 Feb 7;26(1):38. doi: 10.1007/s10113-025-02511-9 (PMC12881032; doi:10.1007/s10113-025-02511-9)
Supplement: Supplementary file 2 — (XLSX 45.4 KB) [file 10113_2025_2511_MOESM2_ESM.xlsx]

## Sheet: README
Supplementary information
Relative importance of climate versus socio-environmental development changes to 2050 in rural coastal Bangladesh – a system analysis
Attila N. Lázár, Robert J. Nicholls, Craig W. Hutton, Andres Payo, Helen Adams, Anisul Haque, Derek Clarke, Mashfiqus Salehin, Alistair Hunt, Andrew Allan, W. Neil Adger, M. Munsur Rahman, Roland Smith

## Sheet: Fig2
total Inundated area (km2)	2015	2016	2017	2018	2019	2020	2021	2022	2023	2024	2025	2026	2027	2028	2029	2030	2031	2032	2033	2034	2035	2036	2037	2038	2039	2040	2041	2042	2043	2044	2045	2046	2047	2048	2049	2050
Positive world (annual)	2592.37	5809.29	4555.12	2343.4	6069.24	4594.32	2563.2	2565.25	2007.55	6848.33	6646.64	5110.24	5975.71	6189.91	6253.78	5914.44	6255.08	4688.57	2772.6	3089.83	5215.53	6806.45	2750.37	2221.91	2766.19	2764.97	6751.23	4519.18	3126.38	4661.87	6460.51	7109.12	5270.06	6370.24	6032.59	4789.12
Positive world (5-year mean)	4318.93	3825.04	4273.88	4674.27	4025.06	3627.08	3559.91	3715.73	4126.2	4635.6	5317.69	6154.17	6035.26	5888.82	6117.78	5860.36	5176.89	4544.11	4404.32	4514.6	4126.96	4016.82	3952.09	3461.98	3450.93	3804.7	3985.59	4364.73	5103.83	5175.41	5325.59	5974.36	6248.5	5914.23	5827.96	5383.23
Negative world (annual)	3755.13	6752.54	5535.21	4097.53	6367.97	5228.1	4592.11	4153.62	4178.18	7189.07	6843.58	6757.4	7199.95	6845.21	6961.6	6314.55	7676.8	6401.46	5158.02	5503.72	6948.82	6731.33	5865.78	5709.59	6323.68	5561.3	7714.59	5903.67	5740.27	6580.96	7026.92	7418.23	7182.34	8206.76	6666.11	6774.35
Negative world (5-year mean)	5347.62	5035.1	5301.67	5596.27	5164.18	4887.86	4903.99	5068.21	5391.31	5824.37	6433.64	6967.04	6921.55	6815.74	6999.62	6839.92	6502.49	6210.91	6337.76	6148.67	6041.53	6151.85	6315.84	6038.34	6234.99	6242.57	6248.7	6300.16	6593.28	6534.01	6789.74	7283.04	7300.07	7249.56	7249.28	7300.67
Ave of all scenarios (annual)	3501.1	6687.57	5221.54	3248.52	6632.66	5447.27	3727.27	3716.45	3599.99	7565.59	7301.6	6005.52	7095.61	6915.44	7037.61	6991	7328.59	5809.8	4143.8	4453.9	6577.98	7160	4233.03	3961.94	4343.42	4560.22	7552.24	5703.55	4509.15	5896.03	7182.13	7457.09	6364.74	7342.72	6975.29	6408.84
Ave of all scenarios (5-year mean)	5136.74	4664.68	5058.28	5447.51	4855.45	4554.43	4624.73	4811.31	5182.18	5637.83	6313.66	6976.75	6871.16	6809.04	7073.65	6816.49	6262.16	5745.42	5662.81	5629.09	5313.74	5277.37	5255.27	4851.72	4930.17	5224.28	5333.72	5644.24	6168.62	6149.59	6281.83	6848.54	7064.39	6909.74	6844.51	6595.05
Min of all scenarios (annual)	1777.39	4096.1	3165.53	1929.97	3688.84	2878.55	2109.98	1763.67	1716.67	4295.31	3945.63	3934.01	4262.07	3842.86	4335.5	3338.46	4576.09	3376.48	1940.41	2100.24	4189.99	3720.52	2119.36	2076.68	2378.39	1877.68	4620	2977.14	1893.3	3578.76	3964.57	4485.16	3916.08	5171.16	3671.52	3740.38
Max of all scenarios (annual)	5585.74	9384.7	6468.33	4740.94	8308.66	7207.57	6713.24	5916.23	6732.2	9876.9	10087.2	9348.08	10606	10016.1	9810.4	9585.52	10782.6	8406.31	7482.05	7865.12	8879.17	11087.9	7731.71	8199.7	8492.41	8495.08	11173.8	7696.88	7457.68	9143.38	9771.29	10155.3	10166	11186.1	11217.6	9313.31
Soil salinity (dS/m)	2015	2016	2017	2018	2019	2020	2021	2022	2023	2024	2025	2026	2027	2028	2029	2030	2031	2032	2033	2034	2035	2036	2037	2038	2039	2040	2041	2042	2043	2044	2045	2046	2047	2048	2049	2050
Positive world (annual)	5.4159	6.38253	6.51468	7.27292	7.99006	6.53199	6.4275	6.49089	7.53429	8.18656	8.81935	8.16636	8.35603	8.76762	8.57893	7.88692	7.60722	7.64122	7.67156	7.62318	8.0563	8.31742	6.46155	7.05809	7.32715	7.65477	8.08954	8.39936	7.54495	7.78828	8.68371	9.25049	6.321	7.61028	9.17932	8.60412
Positive world (5-year mean)	6.10437	6.39651	6.71522	6.93844	6.94743	6.94267	6.99495	7.03425	7.49172	7.83949	8.21252	8.45918	8.53766	8.35117	8.23934	8.09638	7.87717	7.68602	7.7199	7.86194	7.626	7.50331	7.4441	7.3638	7.31822	7.70578	7.80315	7.89538	8.10117	8.33336	7.91769	7.93075	8.20896	8.19304	8.01642	8.47914
Negative world (annual)	7.10842	8.62966	6.67135	6.81471	7.26753	7.517	6.11364	6.74969	7.04286	7.6153	8.13548	7.28573	7.24825	8.05165	8.0117	7.35023	6.84254	6.81453	7.03513	7.22507	7.21765	8.18303	8.36435	7.74211	6.65358	7.37936	7.55114	7.0809	6.70442	7.3319	7.76695	7.47241	7.12385	7.34495	7.94117	7.55064
Negative world (5-year mean)	7.46981	7.30603	7.29833	7.38005	6.87685	6.89251	6.93814	7.0077	7.13139	7.36581	7.46552	7.66728	7.74656	7.58951	7.50088	7.41413	7.21083	7.0535	7.02698	7.29508	7.60504	7.74644	7.63214	7.66449	7.53811	7.28142	7.07388	7.20954	7.28706	7.27132	7.27991	7.40801	7.52987	7.4866	7.38785	7.43146
Ave of all scenarios (annual)	6.29626	7.80315	6.25099	6.85059	7.80452	6.66042	6.34749	6.57775	6.69663	7.54893	8.57993	7.68547	7.2378	7.8476	8.032	7.24008	7.50339	7.04553	6.73766	6.87286	7.78893	8.38036	6.94845	7.23728	7.0006	7.08692	7.97287	7.35815	6.66088	7.0197	7.66	8.67522	6.60113	7.47665	8.41498	7.644
Ave of all scenarios (5-year mean)	6.78347	6.80025	7.0011	7.07393	6.7828	6.84815	6.81736	6.76624	7.15015	7.41774	7.54975	7.77995	7.87656	7.60859	7.57218	7.53372	7.31173	7.07991	7.18968	7.36507	7.34565	7.44558	7.47112	7.33072	7.24922	7.33116	7.21588	7.2197	7.33432	7.47479	7.32338	7.48654	7.76559	7.76239	7.52539	7.71534
Min of all scenarios (annual)	5.21804	6.15412	5.33472	6.268	6.66534	5.8325	6.02088	6.21096	4.847	5.87389	7.44656	6.56741	5.90878	6.71141	6.99599	6.05675	6.12833	6.21364	4.88791	5.26887	6.54939	7.58558	5.31556	6.34812	6.43599	5.77642	6.84937	6.23237	4.91066	5.59905	6.22007	7.09592	5.55478	6.55432	6.98128	6.09194
Max of all scenarios (annual)	7.51852	10.2653	7.20737	7.50105	8.61285	7.78508	7.09322	7.43652	7.62961	9.26951	10.4507	8.96358	9.02889	9.01462	9.02368	8.38899	8.67912	7.89348	7.81836	8.04959	9.35988	9.30765	9.61959	8.52879	7.52824	8.4433	9.95196	8.57555	7.79933	8.13581	9.00063	11.6728	8.54849	9.04334	9.76669	8.86482
Rice produce (tons)	2015	2016	2017	2018	2019	2020	2021	2022	2023	2024	2025	2026	2027	2028	2029	2030	2031	2032	2033	2034	2035	2036	2037	2038	2039	2040	2041	2042	2043	2044	2045	2046	2047	2048	2049	2050
Positive world (annual)	2.5568e+06	3.45162e+06	4489428	3.11738e+06	3.82961e+06	4.76607e+06	4335037	4.85389e+06	4.04046e+06	3.87384e+06	4.01877e+06	3.84039e+06	4055432	3893731	2.54004e+06	4737571	4.22769e+06	4.38131e+06	4281808	4878671	2745297	4634231	4361298	5.15833e+06	5.09479e+06	5.14272e+06	4393244	4.66371e+06	5.05876e+06	3.79375e+06	4667871	3610402	4.10246e+06	2872086	4648550	4.00212e+06
Positive world (5-year mean)	3.49928e+06	3.40381e+06	3488966	3.93082e+06	4.1075e+06	4180396	4.36501e+06	4.37386e+06	4.2244e+06	4.12547e+06	3.96578e+06	3.93643e+06	3.66967e+06	3.81343e+06	3.89089e+06	3956070	4.03369e+06	4.50141e+06	4102956	4.18426e+06	4.18026e+06	4.35557e+06	4.39879e+06	4.87827e+06	4830077	4.89056e+06	4.87065e+06	4610436	4.51547e+06	4358898	4.24665e+06	3.80931e+06	3.98027e+06	3.84712e+06	4.15469e+06	4448487
Negative world (annual)	1.89141e+06	1.64782e+06	1.06499e+06	1412374	1.26442e+06	1.52798e+06	755304	1.3791e+06	1.22486e+06	1431905	1.06254e+06	842567	1.06838e+06	1166815	1.26894e+06	1.22116e+06	1.04714e+06	1.32303e+06	1469476	1.38073e+06	636686	1116941	1.23206e+06	959802	967228	1.59776e+06	1.17888e+06	1.48664e+06	160308	1.11995e+06	1.59698e+06	769538	1.01262e+06	501588	1.44653e+06	828709
Negative world (5-year mean)	1.53474e+06	1.50415e+06	1.4562e+06	1.38352e+06	1.20501e+06	1.26783e+06	1.23033e+06	1.26383e+06	1.17074e+06	1.18819e+06	1126050	1.11444e+06	1.08185e+06	1.11357e+06	1.15449e+06	1.20542e+06	1.26595e+06	1.28831e+06	1.17141e+06	1.18537e+06	1.16718e+06	1.06524e+06	982543	1.17476e+06	1.18715e+06	1238063	1.07816e+06	1.10871e+06	1.10855e+06	1.02668e+06	931878	1.00013e+06	1.06545e+06	911796	1.04596e+06	1.11853e+06
Ave of all scenarios (annual)	2.34258e+06	2.46045e+06	2.52275e+06	2.6013e+06	2.24792e+06	2.50134e+06	2.34394e+06	2.68475e+06	2.33633e+06	2.22304e+06	2.19159e+06	2.32916e+06	2.27594e+06	2.42756e+06	2.02383e+06	2.1096e+06	2.25544e+06	2.64206e+06	2.36691e+06	2.59227e+06	1.60568e+06	2.48652e+06	2.39246e+06	2.83591e+06	2.80689e+06	2.57809e+06	2.43157e+06	2.5811e+06	1.74833e+06	2.10371e+06	2.66582e+06	2.04305e+06	2.1261e+06	1.70931e+06	2.71993e+06	1.98304e+06
Ave of all scenarios (5-year mean)	2.44193e+06	2.48177e+06	2.435e+06	2.46675e+06	2.44345e+06	2.47585e+06	2.42286e+06	2.41788e+06	2.35593e+06	2.35298e+06	2.27121e+06	2.28946e+06	2.24962e+06	2.23322e+06	2.21848e+06	2.2917e+06	2.27957e+06	2.39326e+06	2.29247e+06	2.33869e+06	2.28877e+06	2.38257e+06	2.42549e+06	2.61997e+06	2.60898e+06	2.64671e+06	2.42919e+06	2.28856e+06	2.3061e+06	2.2284e+06	2.1374e+06	2.1296e+06	2.25284e+06	2.11629e+06	2.31228e+06	2.55075e+06
Min of all scenarios (annual)	1.00717e+06	1.13993e+06	988699	658806	832751	395545	755304	746512	744007	632621	708308	842567	637595	676126	699467	277094	737490	739397	538093	862684	454957	670173	521411	959802	967228	323112	806693	610588	142758	671692	897593	456223	669663	501588	840044	278680
Max of all scenarios (annual)	3.87262e+06	4011873	4489428	4688881	3.97672e+06	4.78027e+06	4.37146e+06	4.85389e+06	4.11569e+06	4.47579e+06	4.13483e+06	4.34422e+06	4227166	4506689	3.88475e+06	4737571	4.25459e+06	4.82058e+06	4692740	4878671	2.88424e+06	4634231	4534945	5.17457e+06	5.09479e+06	5.14272e+06	4.4722e+06	5026736	5.05876e+06	3.92638e+06	4667871	3.82395e+06	4.10246e+06	2.94384e+06	4684707	4071923
Income inequality (% population)	2015	2016	2017	2018	2019	2020	2021	2022	2023	2024	2025	2026	2027	2028	2029	2030	2031	2032	2033	2034	2035	2036	2037	2038	2039	2040	2041	2042	2043	2044	2045	2046	2047	2048	2049	2050
Positive world (annual)	35.6297	32.277	37.1262	34.3265	33.5483	35.6327	34.9099	35.0506	34.1651	34.1568	33.6692	34.4987	33.8803	34.4519	32.9858	34.0221	34.6467	35.5338	34.1509	34.334	32.004	33.5763	33.4128	34.974	35.1992	34.5059	33.4781	33.5099	34.2446	33.9772	32.8317	33.1172	32.8293	32.2944	34.7726	35.4342
Positive world (5-year mean)	35.011	34.8399	34.5816	34.5822	35.1087	34.6936	34.6613	34.783	34.3903	34.3081	34.074	34.1314	33.8972	33.9678	33.9974	34.328	34.2678	34.5375	34.1339	33.9198	33.4956	33.6602	33.8333	34.3337	34.314	34.3334	34.1876	33.9432	33.6083	33.5362	33.4	33.01	33.169	33.6895	34.3065	34.9876
Negative world (annual)	35.1769	32.6283	33.6643	30.1239	28.7545	31.525	32.5198	31.611	31.7278	31.5945	31.2879	30.3251	31.8654	31.8141	30.5802	30.2544	31.8906	33.6473	29.2358	28.7904	31.5924	29.9194	32.3749	32.7134	28.0847	29.877	32.0725	31.4393	27.6513	31.9538	29.0481	32.2576	25.8155	30.5984	28.5709	29.8491
Negative world (5-year mean)	33.8232	32.8984	32.0696	31.3392	31.3175	30.9069	31.2276	31.7956	31.7482	31.3093	31.3601	31.3774	31.1745	30.9678	31.2809	31.6373	31.1216	30.7637	31.0313	30.6371	30.3826	31.0781	30.937	30.5939	31.0245	30.8374	29.825	30.5988	30.433	30.47	29.3453	29.9347	29.2581	29.4183	29.0462	29.6893
Ave of all scenarios (annual)	34.2436	31.7935	34.3745	32.8462	31.7062	33.5044	32.3518	32.3348	31.4832	31.8005	32.0252	32.2066	32.2603	32.3865	31.5013	32.4036	31.989	32.8833	31.025	31.0143	31.2054	31.1739	31.9415	32.8541	32.4699	32.6089	31.5929	31.3531	30.1173	31.3092	30.6204	31.5173	30.5109	31.0228	31.7986	32.8463
Ave of all scenarios (5-year mean)	33.4705	33.3144	32.9928	32.845	32.9566	32.5487	32.276	32.2949	31.9991	31.97	31.9552	32.1358	32.076	32.1517	32.1081	32.2327	31.9604	31.863	31.6234	31.4604	31.272	31.6378	31.929	32.2097	32.2935	32.1758	31.6284	31.3963	30.9986	30.9835	30.815	30.9961	31.094	31.5392	31.7842	32.1413
Min of all scenarios (annual)	29.9307	24.9508	32.2085	30.1239	28.7545	31.525	28.0044	27.3659	25.2184	25.8207	29.4209	28.7255	29.1732	28.8601	29.598	30.2544	27.8646	27.4793	25.5085	25.6435	29.0316	27.623	29.3106	30.1738	28.0847	29.2294	27.1408	26.322	24.1568	24.7673	27.5472	28.0093	25.8155	29.4869	28.0937	29.158
Max of all scenarios (annual)	39.1063	36.8582	37.1262	34.4777	33.7193	35.6327	34.9099	35.3949	34.5081	35.2683	34.9289	34.6988	35.289	36.0398	34.5652	34.0442	34.6467	35.8385	34.1509	34.334	32.9169	33.5763	34.1746	34.974	35.1992	34.6193	33.6522	33.9082	34.2446	34.3264	33.0846	33.7372	32.8438	32.4588	34.8017	35.491
Poverty rate (% population)	2015	2016	2017	2018	2019	2020	2021	2022	2023	2024	2025	2026	2027	2028	2029	2030	2031	2032	2033	2034	2035	2036	2037	2038	2039	2040	2041	2042	2043	2044	2045	2046	2047	2048	2049	2050
Positive world (annual)	24.4757	26.7146	22.6426	22.9249	25.1289	23.4194	23.6999	24.7877	23.9422	24.4743	22.2919	24.3533	24.5361	24.7146	23.8071	22.0394	22.4852	25.0542	26.9417	24.1121	19.9419	19.8714	19.9358	21.3396	20.7481	18.9406	17.6153	17.7087	18.3366	18.4139	18.4864	17.6913	17.8484	17.9617	17.5225	16.8102
Positive world (5-year mean)	24.611	24.1894	24.3773	24.1661	23.5632	23.9922	24.1956	24.0647	23.8392	23.9699	23.9196	24.0741	23.9406	23.8901	23.5165	23.6201	24.0655	24.1265	23.707	23.1843	22.1606	21.0401	20.3674	20.1671	19.7159	19.2705	18.6699	18.203	18.1122	18.1274	18.1553	18.0803	17.902	17.5668	17.3338	16.8908
Negative world (annual)	26.223	29.105	29.4628	35.3171	37.0719	37.6906	36.8955	37.7907	39.4172	39.5407	39.9735	40.0861	39.9528	40.0945	41.315	42.7295	43.4805	42.8847	42.3551	42.778	43.9227	44.1694	43.0061	42.6666	44.1015	44.8782	45.2237	44.578	44.8017	45.267	46.8049	45.655	45.7459	45.7233	47.2712	47.1412
Negative world (5-year mean)	28.2636	30.027	31.4359	33.7295	35.2876	36.9531	37.7732	38.2669	38.7235	39.3616	39.794	39.9295	40.2844	40.8356	41.5144	42.1008	42.553	42.8456	43.0842	43.222	43.2463	43.3086	43.5733	43.7644	43.9752	44.2896	44.7166	44.9497	45.335	45.4213	45.6549	45.8392	46.24	46.3073	46.4536	46.5604
Ave of all scenarios (annual)	26.6615	28.4048	26.9807	28.4905	31.3789	31.5256	31.3697	32.2392	32.7807	33.6177	33.1395	33.7883	33.2552	32.0546	31.9035	32.1787	32.9561	33.5869	33.8322	32.8933	31.5078	31.609	31.5829	32.9581	32.9077	31.2688	30.5144	30.461	31.0228	31.3554	31.9757	31.1713	30.4185	30.5505	31.0984	30.1503
Ave of all scenarios (5-year mean)	27.349	27.6343	28.3833	29.3561	29.9491	31.0008	31.8588	32.3066	32.6293	33.1131	33.3163	33.1711	32.8282	32.6361	32.4696	32.536	32.8915	33.0894	32.9553	32.6858	32.285	32.1102	32.1131	32.0653	31.8464	31.622	31.2349	30.9245	31.0659	31.1972	31.1887	31.0943	31.0429	30.6778	30.4414	30.2501
Min of all scenarios (annual)	23.2594	24.5853	21.6732	21.6478	24.4642	23.4194	23.3177	24.7877	23.5471	23.8476	22.1278	23.6361	23.9867	23.9332	23.1128	21.43	22.4852	24.8589	26.4971	23.5149	19.548	19.8714	19.9358	21.3396	20.6717	18.9341	17.6153	17.7087	18.3366	18.4139	18.4864	17.6913	17.8484	17.5211	17.3549	16.5052
Max of all scenarios (annual)	29.0243	32.4181	31.2878	35.5394	37.0719	37.8886	38.2788	39.9434	41.6663	42.149	41.9074	41.4356	41.2433	41.1831	42.1971	43.0486	44.538	45.0813	44.2814	44.3604	44.8549	45.1926	43.8389	43.8253	44.2029	45.0138	45.7132	46.2826	46.05	46.5921	46.9687	46.5488	46.1657	46.1801	47.3344	47.4305
GDP/capita (BDT/month)	2015	2016	2017	2018	2019	2020	2021	2022	2023	2024	2025	2026	2027	2028	2029	2030	2031	2032	2033	2034	2035	2036	2037	2038	2039	2040	2041	2042	2043	2044	2045	2046	2047	2048	2049	2050
Positive world (annual)	455.522	461.052	479.011	451.081	462.454	491.641	491.949	505.592	501.028	511.003	519.534	534.249	534.298	548.746	536.508	564.534	584.984	596.995	591.55	607.104	589.169	617.319	618.752	646.883	660.648	661.308	661.585	669.333	675.852	681.415	671.665	696.108	694.077	688.191	776.324	784.817
Positive world (5-year mean)	465.195	461.666	461.824	469.048	475.227	480.543	490.533	500.243	505.821	514.281	520.022	529.566	534.667	543.667	553.814	566.353	574.914	589.033	593.96	600.427	604.779	615.845	626.554	640.982	649.835	659.952	665.745	669.899	671.97	678.875	683.823	686.291	705.273	727.904	750.392	780.261
Negative world (annual)	448.137	450.499	435.197	398.742	402.822	421.856	426.917	426.631	428.28	436.88	441.822	436.711	444.681	452.431	444.584	448.75	465.394	485.805	461.323	469.329	488.911	490.057	502.115	509.863	492.455	509.266	531.223	539.216	500.913	543.312	535.656	565.305	517.337	553.881	554.64	566.921
Negative world (5-year mean)	444.611	433.144	427.079	421.823	417.107	415.394	421.301	428.113	432.106	434.065	437.675	442.505	444.046	445.431	451.168	459.393	461.171	466.12	474.152	479.085	482.347	492.055	496.68	500.751	508.985	516.405	514.615	524.786	530.064	536.88	532.505	543.098	545.364	551.617	554.075	567.152
Ave of all scenarios (annual)	431.965	434.033	439.5	424.431	428.78	445.591	441.158	449.002	444.279	454.195	463.79	471.696	473.376	482.943	475.265	488.243	497.698	511.598	500.384	512.508	518.873	531.49	536.451	556.251	563.02	567.475	568.355	575.159	559.434	581.201	578.522	604.157	594.678	600.194	648.958	663.384
Ave of all scenarios (5-year mean)	435.166	432.482	431.742	434.467	435.892	437.792	441.762	446.845	450.485	456.592	461.467	469.2	473.414	478.305	483.505	491.149	494.638	502.086	508.212	514.971	519.941	531.115	541.217	550.937	558.31	566.052	566.688	570.325	572.534	579.694	583.598	591.75	605.302	622.274	635.227	654.972
Min of all scenarios (annual)	379.746	376.92	409.365	398.742	399.45	417.126	397.535	397.516	384.109	390.687	422.677	424.275	424.681	433.746	428.981	446.757	427.93	438.324	426.828	439.395	463.085	473.295	479.93	497.522	492.455	504.944	489.775	500.728	478.748	491.526	516.496	527.944	517.337	542.095	548.473	561.607
Max of all scenarios (annual)	484.174	491.828	479.011	455.944	464.609	491.641	491.949	505.592	502.022	523.981	530.518	538.927	554.964	572.078	562.893	564.534	584.984	597.853	591.55	607.104	595.29	617.319	625.369	646.883	660.648	661.308	661.852	669.333	675.852	681.415	673.239	696.108	694.077	688.191	776.343	785.595

## Sheet: Fig3
The left series of tables show the difference between the minimum and maximum changes compared to baseline (see Figures S10-S15 in Supplementary document).
Thus, the values in these left tables represent the range of sensitivities in original units, and always positive.
The table on the right hand side contains normalised values (across all scenarios) and was used to plot Figure 3.
								Plotted on Figure 3:
Positive world (2041-2050)	inundation (km2)	soil salinity (dS/m)	Rice (tons)	GINI (%)	Poverty (%)	GDP/capita (BDT/month)		Positive world (2041-2050)	inundation (km2)	soil salinity (dS/m)	Rice (tons)	GINI (%)	Poverty (%)	GDP/capita (BDT/month)
Precipitation, Temperature, Discharge (PTD)	1317.31	1.54601	460477	1.98799	0.510307	23.3389		PTD	92.2837	100	16.5708	76.8385	2.0354	11.5395
relative Sea level Rise (SLR)	1427.46	0.337766	1195562	1.1514	0.520473	20.4169		relative SLR	100	21.8477	43.0237	44.503	2.07595	10.0948
cyclone intensity	1068.99	0.124388	325794	0.406822	2.18056	8.29529		cyclone intensity	74.8874	8.04574	11.7241	15.7242	8.69735	4.10145
polder maintenance	488.395	0.198472	61499	0.0954553	0.041682	0.716492		polder maintenance	34.2143	12.8377	2.21311	3.68947	0.166252	0.354256
population size	0.00057608	3.06973e-06	0	1.02446	0.384817	200.249		population size	4.0357e-05	0.000198558	0	39.5968	1.53488	99.0096
economy (household level)	0.00057608	3.06973e-06	0	1.06652	25.0716	202.253		economy (household level)	4.0357e-05	0.000198558	0	41.2224	100	100
land cover	0.000579054	0.00295813	134224	0.246254	0.152237	9.04413		land cover	4.05653e-05	0.19134	4.83022	9.51804	0.607209	4.4717
farming practices	0.00057608	0.222165	2.77885e+06	2.58724	0.479035	43.446		farming practices	4.0357e-05	14.3702	100	100	1.91067	21.4811
Negative world (2041-2050)	inundation (km2)	soil salinity (dS/m)	Rice (tons)	GINI (%)	Poverty (%)	GDP/capita (BDT/month)		Negative world (2041-2050)	inundation (km2)	soil salinity (dS/m)	Rice (tons)	GINI (%)	Poverty (%)	GDP/capita (BDT/month)
Precipitation, Temperature, Discharge (PTD)	1051.11	1.06934	267360	3.78629	1.68639	32.2478		PTD	71.3404	100	12.5551	100	6.33683	13.5891
relative Sea level Rise (SLR)	1473.37	0.1219	153319	0.219805	0.208177	1.48663		relative SLR	100	11.3996	7.19978	5.80527	0.782252	0.626462
cyclone intensity	410.045	0.130075	62810.6	0.755266	1.33965	7.02094		cyclone intensity	27.8304	12.1641	2.94956	19.9474	5.03391	2.95859
polder maintenance	1159.76	0.705821	34598.2	0.108665	0.0394833	1.57434		polder maintenance	78.7147	66.0055	1.62472	2.86997	0.148364	0.663421
population size	0.000845267	5.38231e-06	0	0.658947	0.752772	113.949		population size	5.73695e-05	0.000503333	0	17.4035	2.82864	48.0175
economy (household level)	0.000845267	5.38231e-06	0	0.320133	26.6125	237.306		economy (household level)	5.73695e-05	0.000503333	0	8.45505	100	100
land cover	0.0102123	0.00204912	35190	0.280527	0.166837	7.54871		land cover	0.000693126	0.191625	1.65251	7.40901	0.626912	3.181
farming practices	0.000845267	0.660676	2.12949e+06	3.44457	2.4226	77.2392		farming practices	5.73695e-05	61.7838	100	90.9747	9.10322	32.5483

## Sheet: Fig4
	based on decadal mean results				in extreme years
Positive world	climatic	non-climatic		Positive world	climatic	non-climatic
ES-dominant	47.9477	52.0523		ES-dominant	54.8215	45.1785
Mix livelihood	27.0431	72.9569		Mix livelihood	43.1915	56.8085
Off-farm dominant	22.1495	77.8505		Off-farm dominant	38.6417	61.3583
Large Land Owner	51.9043	48.0957		Large Land Owner	45.5917	54.4083
Small Land Owner	21.3502	78.6498		Small Land Owner	43.8097	56.1903
Practically Landless	12.0195	87.9805		Practically Landless	39.0865	60.9135
mean:	30.4024	69.5976		mean:	44.1904	55.8096
range:	39.8848	39.8848		range:	16.1798	16.1798
Negative world	climatic	non-climatic		Negative world	climatic	non-climatic
ES-dominant	47.5519	52.4481		ES-dominant	49.9784	50.0216
Mix livelihood	13.4827	86.5173		Mix livelihood	57.6195	42.3805
Off-farm dominant	63.4121	36.5879		Off-farm dominant	38.9163	61.0837
Large Land Owner	53.6344	46.3656		Large Land Owner	51.6931	48.3069
Small Land Owner	21.6126	78.3874		Small Land Owner	42.3698	57.6302
Practically Landless	7.59248	92.4075		Practically Landless	39.6796	60.3204
mean:	34.5477	65.4523		mean:	46.7094	53.2906
range:	55.8197	55.8197		range:	18.7032	18.7032
Overall mean:	0.32475				0.454499
Overall min:	0.0759248				0.386417
Overall max:	0.634121				0.576195
